# Supplementary material for: Novel 3D Bioglass Scaffolds for Bone Tissue Regeneration
Source: Polymers (Basel). 2022 Jan 22;14(3):445. doi: 10.3390/polym14030445 (PMC8839207; doi:10.3390/polym14030445)
Supplement: Supplementary file 1 [file polymers-14-00445-s001.zip]

Archive with 1 entries (1 files):
- polymers-1551239-supplementary.pdf
